# Supplementary material for: Single-organelle DNA-sequencing of chloroplasts and mitochondria in Arabidopsis thaliana
Source: BMC Plant Biol. 2026 Jan 26;26:335. doi: 10.1186/s12870-026-08232-3 (PMC12914924; doi:10.1186/s12870-026-08232-3)
Supplement: Supplementary file 2 — Additional file 2: Table S1. Total mapped reads and paired-end support for detected atp9-rps3/rpl16 rearrangements. List of SAGs containing detectable rearrangements connecting the atp9 and rps3-rpl16 loci. Total mapped reads reflect total mapped reads, while paired-end counts indicate reads spanning the rearrangement junction. [file 12870_2026_8232_MOESM2_ESM.xlsx]

## Sheet: Sheet1
Table S1 Total mapped reads and paired-end support for detected atp9-rps3/rpl16 rearrangements.
Rearranged SAGs	paired end count	Number of reads in bam
SAG016	1	583465
SAG028	2	2422519
SAG039	4	1886556
SAG055	1	1171440
SAG062	16	753243
SAG063	3	3924689
SAG069	37	3423302
SAG072	2	5068708
SAG078	1	2400317
SAG182	4	10299726
SAG196	2	2589727
SAG231	1	18769
SAG247	2	1039044
SAG304	1	549433
SAG351	5	3640150
SAG374	1	2721808
List of SAGs containing detectable rearrangements connecting the atp9 and rps3-rpl16 loci. Total mapped reads reflect total mapped reads, while paired-end counts indicate reads spanning the rearrangement junction.
